# Supplementary material for: Ramadan Fasting Improves Body Composition without Exacerbating Depression in Males with Diagnosed Major Depressive Disorders
Source: Nutrients. 2021 Aug 7;13(8):2718. doi: 10.3390/nu13082718 (PMC8398343; doi:10.3390/nu13082718)
Supplement: Supplementary file 1 [file nutrients-13-02718-s001.zip]

Archive with 1 entries (1 files):
- nutrients-1233847-supplementary.pdf
